# Supplementary material for: The selenocysteine-containing protein SELENOT maintains dopamine signaling in the midbrain to protect mice from hyperactivity disorder
Source: EMBO J. 2025 Apr 7;44(10):2906–27. doi: 10.1038/s44318-025-00430-3 (PMC12084338; doi:10.1038/s44318-025-00430-3)
Supplement: Supplementary file 3 — Dataset EV1 [file 44318_2025_430_MOESM3_ESM.xlsx]

## Sheet: Dataset EV1
Dataset EV1. DEGs from RNA-seq of the substantia nigra of Selenotfl/fl and Selenotfl/fl;Dat-cre mice
Upregulated DEGs				Down-regulated DEGs
Gene Symbol	log2 fold change (Selenotfl/fl;Dat-cre/Selenotfl/fl)	P value		Gene Symbol	log2 fold change (Selenotfl/fl;Dat-cre/Selenotfl/fl)	P value
Rnf24	2.57813	3.7421e-17		Rffl	0.433838	4.44713e-12
Zdbf2	4.98793	1.14018e-07		Eps8l1	0.313934	8.08338e-09
Gm20390	46050.7	6.76972e-07		Gm49333	6.24643e-05	2.39957e-08
Ankrd34b	2.45839	3.66764e-06		4932702P03Rik	0.153246	1.37093e-06
Gm47305	94.4793	4.31097e-06		Mpped1	0.409432	2.02822e-06
Snapc1l	17384.6	5.02118e-06		Pars2	0.37629	2.45195e-06
Dnal1	4.17913	6.33207e-06		Gm47299	0.00659614	5.2549e-06
4930526A20Rik	5.5836	6.93211e-06		Gm9824	0.357462	1.10682e-05
A530084C06Rik	2275.87	7.18013e-06		Rprd2	0.448554	1.21117e-05
Gm49345	468.717	1.14956e-05		Slc6a3	0.677039	4.12134e-05
Tppp3	1.55054	1.56117e-05		Nav1	0.717479	4.64924e-05
Pacsin1	1.81744	1.709e-05		Sh3gl2	0.620228	0.000107087
Gm20427	7.27342	5.14477e-05		Pbrm1	0.658117	0.000116443
Gnasas1	4.48892	5.69949e-05		Pcdhga4	0.0916894	0.000125136
Scd2	2.3287	0.000238735		Kmt2a	0.690824	0.000152182
Zfp260	3.55735	0.000266854		Gm15459	0.328248	0.000192047
Lpar1	1.67495	0.000354499		Pcdhgb1	0.164763	0.000234943
Zfp457	3.06125	0.000590471		Pcmtd1	0.544514	0.000243291
Aurkaip1	1.64084	0.000651407		B130024G19Rik	0.378362	0.000336366
B3galt1	2.07836	0.000737192		Gm21985	0.0144135	0.000623957
Gm10075	3.14608	0.000848709		Gm8225	0.154963	0.000634124
A630072M18Rik	5.56026	0.00105434		Esyt2	0.620462	0.000678057
Pcdhgb4	6.7962	0.00107825		Rnd2	0.546475	0.000931637
Gm47469	2.23875	0.00116624		A830018L16Rik	0.540761	0.00112581
Zfp788	2.10499	0.0012511		Cd72	0.288885	0.00123808
Hspa13	2.09548	0.0012718		Lsamp	0.448203	0.00154615
Hdc	4.11073	0.0015763		Dnajb4	0.570288	0.00157591
Sfta3-ps	24.3734	0.00164829		Gm10273	0.261256	0.00166144
Pnma2	2.89824	0.00191272		Fam205a2	0.490398	0.00174347
Traf3	1.5949	0.0021617		Acta2	0.351873	0.00231311
Pls3	1.33882	0.00220332		Zbtb38	0.645832	0.00262118
Btbd11	1.44896	0.00242712		Il13ra2	0.226581	0.00313107
Gm16701	6.12573	0.00245697		Rpl9-ps4	0.57508	0.00334036
Slc6a5	2.67117	0.00341001		Dnase2a	0.421575	0.00334121
Pgam5	1.45941	0.00370363		Gm14440	0.0682764	0.00339859
Phyhd1	1.52157	0.00398099		Rn7sk	0.44807	0.00559226
Gm10545	5.32961	0.00412345		Eln	0.446576	0.00626331
Arl15	1.72004	0.00459914		Repin1	0.587902	0.00650212
Abhd12	1.23134	0.00502838		Ppm1a	0.709941	0.00653293
Gm26920	17.27	0.0050363		Mgll	0.562577	0.00692727
Pter	3.17722	0.00520521		Tagln	0.409136	0.00710269
Gm38642	4.08292	0.00565257		Gm28042	0.494901	0.00710946
Hmgb1	1.48271	0.00622012		Pogk	0.632778	0.00728996
Cartpt	2.45586	0.00623618		Nr4a2	0.722702	0.00755018
Siglech	1.63355	0.00673635		Endov	0.546059	0.0077442
Oaz1-ps	3.09504	0.00700472		Gm10819	0.642768	0.00798877
Zfp638	1.36084	0.00716013		Mill2	0.488207	0.00848704
Gm26673	1.90479	0.00727856		Zfp965	0.303631	0.00900749
Sgk1	1.72313	0.0083675		Maskbp3	0.657022	0.00932565
Epo	18.8786	0.00850032		Snhg20	0.523345	0.00955834
Zfp973	3.19023	0.00893493		2700081O15Rik	0.644059	0.00987212
Tubb4b-ps1	2.1562	0.00897924		Steap4	0.464498	0.00991679
Bbx	1.52681	0.00898465		H2-Ab1	0.387778	0.0102647
4933431E20Rik	1.30239	0.0100624		Nfia	0.653174	0.0109352
2900052N01Rik	1.51723	0.0101487		Rbp4	0.445782	0.0131267
Pip5k1a	1.3655	0.010701		Nnat	0.694781	0.0132827
Gm14698	2.06706	0.0110447		Hes5	0.632479	0.0134242
Pik3cb	1.35954	0.0114208		A230087F16Rik	0.607257	0.0135326
Lrrc46	2.12501	0.012278		Lrrc40	0.693977	0.0135605
Pcdh11x	1.75405	0.012299		Lrg1	0.375762	0.0137793
Prc1	1.67186	0.0128604		Myh11	0.522693	0.0138045
Gm9320	1.78859	0.0132582		H2-Q6	0.426008	0.0142625
5530601H04Rik	1.49114	0.0135141		Zfp429	0.552886	0.0149568
Apoo-ps	2.29773	0.0146908		Mylk	0.603005	0.016094
Gm20383	2.25522	0.0151692		Inka1	0.507106	0.0160956
Gm2436	2.23313	0.0159848		Gm15027	0.391246	0.0166614
Gm8113	2.16549	0.0161295		Aox3	0.371055	0.0167542
Bcas1	1.23812	0.016875		Ptgdr	0.327861	0.0169518
Pcdh7	1.50312	0.0173952		Snph	0.734114	0.017048
6430550D23Rik	2.21604	0.0180752		Smad6	0.457883	0.0170815
Usp9x	1.20638	0.018092		Slc35f6	0.733099	0.017243
Gm47547	1.94673	0.0185331		Myom1	0.608188	0.0173536
Igf2bp3	1.73326	0.0185482		Col6a4	0.395828	0.0183364
Tmc3	2.47332	0.0187728		Atpsckmt	0.655186	0.0184764
Foxb1	2.60806	0.0193198		Fmo1	0.693676	0.0187396
B230323A14Rik	2.04285	0.0196133		Nat14	0.582863	0.0191835
B430218F22Rik	6.83272	0.0208434		Gja5	0.445631	0.0193849
M6pr-ps	2.35775	0.0212848		Gm13123	0.483433	0.0197619
Mroh5	1.94801	0.0213378		9530082P21Rik	0.645046	0.0198816
Pde4d	1.35794	0.0216414		Gkn3	0.624405	0.021584
Oasl1	2.54825	0.0222042		Gm13212	0.244521	0.0217985
Arl4d	1.59025	0.0223177		Gm28051	0.0968472	0.0221608
Rnf8	1.43377	0.0223815		Id3	0.695984	0.0221726
Pcyt1a	1.62608	0.022543		H2-Aa	0.386836	0.0224483
Gm20498	2.04693	0.0228192		Nfatc4	0.499705	0.0225613
Mrpl23-ps1	1.98373	0.023167		Cd36	0.406721	0.0225804
Pnma5	2.01388	0.0235559		Des	0.552459	0.0229576
Naa40	1.27233	0.024188		Epha1	0.492511	0.0229821
Lhfpl3	1.30714	0.0242127		Gm49601	0.67907	0.0236553
Fam205a3	1.80106	0.0244583		Nfkbid	0.579779	0.0247013
Tcf12	1.33772	0.0246994		Ntn1	0.553468	0.0257897
Ftl1-ps1	1.95494	0.0253761		Myl9	0.600067	0.0259339
Pik3ca	1.24093	0.0256345		Fam57a	0.687401	0.0261131
Ppih	1.68798	0.0259539		Limd2	0.730235	0.0262234
Ncoa4	1.58167	0.0286066		9430065F17Rik	0.472588	0.0265546
Smad2	1.59132	0.0287578		Gm10874	0.57501	0.0268494
Cbln1	1.84294	0.0294571		Obscn	0.550523	0.0269071
Ska3	1.88364	0.0295616		Rpl5-ps1	0.424932	0.027439
Gm42940	2.0733	0.0306605		Gm3851	0.476868	0.0276855
Gm43692	1.84727	0.0312391		Pex26	0.672007	0.0277371
Rac1	1.53086	0.0322499		Gm10232	0.642331	0.0277859
BC006965	1.8012	0.0324886		Gm14648	0.680601	0.0289749
Gm20544	1.86365	0.0324992		Gm23935	0.682221	0.0298216
Syt7	1.60225	0.0334417		Cilp	0.385244	0.0310924
Lamp5	1.46692	0.0334676		Cys1	0.598196	0.0313767
Rfesd	1.36787	0.033476		Alx4	0.329735	0.0314557
Azin1	1.25868	0.0335667		Hspg2	0.631826	0.0322971
Styx	2.19066	0.0336149		Fbln5	0.580372	0.0326094
Klf9	1.51753	0.0343074		Antxr2	0.530395	0.0326747
Nmur2	2.08939	0.0343532		Riox1	0.672749	0.0329481
Scamp4	1.69099	0.0345172		Tspan5	0.666108	0.0330784
Prrg1	1.51518	0.0346918		Gm26532	0.471627	0.0331074
Mib1	1.24432	0.0347036		H2-Q4	0.641313	0.0334276
Uba52-ps	1.90406	0.0349263		Fhod1	0.714361	0.0336772
Nptn	1.23615	0.0350728		Cyp1b1	0.424514	0.0340766
Dgki	1.39612	0.0354755		Yipf2	0.729637	0.034207
Rps12-ps4	2.27019	0.0355014		Col5a1	0.598778	0.0347966
Irx3os	1.8532	0.0355582		Svep1	0.585334	0.0350488
Gm8430	1.41342	0.0356003		Car3	0.41992	0.03506
Rpl21-ps6	1.88837	0.0357333		Foxc1	0.517152	0.0353118
Elavl2	1.34481	0.035928		Atp6v0c-ps2	0.384153	0.0356686
Ap1ar	1.48492	0.0368269		Slc36a1	0.619236	0.0360851
Phactr1	1.38325	0.0371664		Gm47882	0.467043	0.0364741
Gpx4-ps2	1.25355	0.0375885		Dnd1	0.573223	0.0365894
Esrra	1.24166	0.0386994		Slc10a7	0.667143	0.03743
Gm9800	1.35464	0.0389249		Gm20687	0.579819	0.0374801
Plppr2	1.26047	0.0389902		Vwf	0.576772	0.0399659
Prpf38b	1.27646	0.0401641		Gm15834	0.521042	0.0401961
Atp11a	1.24575	0.0403792		Nos3	0.692064	0.0403438
Zfp68	1.29043	0.0406724		Pomc	0.534838	0.0405466
Frg2f1	1.60589	0.0406767		4930525G20Rik	0.539322	0.0406672
Ppig	1.3841	0.0407619		Ptgs2	0.536756	0.0415362
Gm9403	2.1693	0.0416249		Atg7	0.735476	0.041684
Parva	1.47493	0.0421055		Abi3	0.637209	0.0418269
Kirrel3	1.25294	0.0421927		Nek3	0.662331	0.0420269
Nras	1.57326	0.0423118		Gm2464	0.55647	0.0420461
Clcn6	1.20651	0.0426452		Filip1l	0.618078	0.0421259
Frmd5	1.32761	0.0426653		Gm50253	0.536423	0.0421814
Larp4	1.28688	0.0428224		Serpinh1	0.67241	0.0423479
Pcdha2	1.65294	0.0438177		Marveld2	0.604791	0.0424996
Gm10593	1.97343	0.0442807		Myct1	0.492726	0.0425176
Gm14403	1.53822	0.0444913		Lsr	0.65441	0.0430301
Gm4724	15.87	0.044949		Rnf6	0.728659	0.043329
Gm46432	1.81289	0.0458966		Tbx18	0.523108	0.0433572
Ache	1.2004	0.04601		Coch	0.647261	0.0436157
Ttpal	1.7453	0.0464894		Tmem254a	0.295378	0.0440123
Syt2	1.40063	0.0467222		Adam1a	0.641073	0.0443446
Prkar2b	1.47795	0.0472368		Gstm2	0.396555	0.0445376
Got2-ps1	1.4011	0.0472854		Rsl1	0.669111	0.0454927
Rorb	2.07529	0.0474366		Col22a1	0.61155	0.0459857
Pigb	1.39995	0.0475467		Reck	0.694545	0.0463309
Kcnma1	1.48536	0.0476179		Cnn2	0.623958	0.0467822
Spout1	1.25267	0.0477232		Kl	0.511974	0.0470943
Onecut2	1.51928	0.0482168		AU021092	0.623567	0.0475721
Cenpx	1.46674	0.048217		Cyp26b1	0.553149	0.0478921
Lef1os1	1.829	0.0488374		Gprasp2	0.466757	0.0479678
				Tymp	0.579682	0.0482152
				Gm5320	0.536604	0.0486628
				Tnpo1	0.537924	0.0488072
				Aoc3	0.497611	0.0489932
				Il2ra	0.529347	0.0492267
				Ecm1	0.655324	0.049844
				Myof	0.57529	0.0499344
				Gm10602	0.585506	0.0499835

## Sheet: Caption
Note: DEG, differentially expressed genes.
