# Supplementary material for: The selenocysteine-containing protein SELENOT maintains dopamine signaling in the midbrain to protect mice from hyperactivity disorder
Source: EMBO J. 2025 Apr 7;44(10):2906–27. doi: 10.1038/s44318-025-00430-3 (PMC12084338; doi:10.1038/s44318-025-00430-3)
Supplement: Supplementary file 4 — Source data Fig. 1 [file 44318_2025_430_MOESM4_ESM.zip]

Archive with 25 entries (25 files):
- Figure 1/Figure1C.xlsx
- Figure 1/Figure1D.xlsx
- Figure 1/Figure1E.xlsx
- Figure 1/Figure1G.xlsx
- Figure 1/Figure1H.xlsx
- Figure 1/Figure1I.xlsx
- Figure 1/Figure1J.xlsx
- Figure 1/Figure1K.xlsx
- Figure 1/Figure1L.xlsx
- Figure 1/Figure1M.xlsx
- Figure 1/Figure1P.xlsx
- Figure 1/Figure1R.xlsx
- Figure 1/Figure1S.xlsx
- Figure 1/Figure1T.xlsx
- Figure 1/Figure1U.xlsx
- Figure 1/Figure1V.xlsx
- Figure 1/Figure1W.xlsx
- Figure 1/Figure 1B/Selenotfl fl-Merge.tif
- Figure 1/Figure 1B/Selenotfl fl-SEELNOT.tif
- Figure 1/Figure 1B/Selenotfl fl-TH.tif
- Figure 1/Figure 1B/Selenotflfl Dat-Cre Merge.tif
- Figure 1/Figure 1B/Selenotflfl Dat-Cre SELENOT.tif
- Figure 1/Figure 1B/Selenotflfl Dat-Cre TH.tif
- Figure 1/Figure 1Y/SELENOT.tif
- Figure 1/Figure 1Y/a┬-actin.tif
