# Supplementary material for: The selenocysteine-containing protein SELENOT maintains dopamine signaling in the midbrain to protect mice from hyperactivity disorder
Source: EMBO J. 2025 Apr 7;44(10):2906–27. doi: 10.1038/s44318-025-00430-3 (PMC12084338; doi:10.1038/s44318-025-00430-3)
Supplement: Supplementary file 4 — Source data Fig. 1 [file 44318_2025_430_MOESM4_ESM.zip › Figure 1/Figure1D.xlsx]

## Sheet: 1D
SN	VTA
0.881719	0.860849
0.841342	0.878977
0.93988	0.896317
