# Supplementary material for: The selenocysteine-containing protein SELENOT maintains dopamine signaling in the midbrain to protect mice from hyperactivity disorder
Source: EMBO J. 2025 Apr 7;44(10):2906–27. doi: 10.1038/s44318-025-00430-3 (PMC12084338; doi:10.1038/s44318-025-00430-3)
Supplement: Supplementary file 4 — Source data Fig. 1 [file 44318_2025_430_MOESM4_ESM.zip › Figure 1/Figure1E.xlsx]

## Sheet: 1E
Selenotfl/fl	Selenotfl/fl;Dat-Cre
23.6	24.6
23.5	24.9
27	29.5
26.6	29.4
27.1	27.3
26.7	24.5
25.8	26.3
22.6	29.1
25.6
27.2
