# Supplementary material for: The selenocysteine-containing protein SELENOT maintains dopamine signaling in the midbrain to protect mice from hyperactivity disorder
Source: EMBO J. 2025 Apr 7;44(10):2906–27. doi: 10.1038/s44318-025-00430-3 (PMC12084338; doi:10.1038/s44318-025-00430-3)
Supplement: Supplementary file 4 — Source data Fig. 1 [file 44318_2025_430_MOESM4_ESM.zip › Figure 1/Figure1G.xlsx]

## Sheet: 1G
Time	10		20		30		40		50		60
	Selenotfl/fl	Selenotfl/fl;Dat-Cre	Selenotfl/fl	Selenotfl/fl;Dat-Cre	Selenotfl/fl	Selenotfl/fl;Dat-Cre	Selenotfl/fl	Selenotfl/fl;Dat-Cre	Selenotfl/fl	Selenotfl/fl;Dat-Cre	Selenotfl/fl	Selenotfl/fl;Dat-Cre
	29.299	33.592	16.997	32.638	15.265	26.792	24.127	26.731	24.718	29.278	20.735	25.835
	30.882	31.975	36.563	34.176	31.953	29.97	25.983	29.542	24.539	32.711	18.076	28.842
	34.95	37.392	24.512	37.888	24.377	34.363	33.38	36.743	28.095	37.271	19.187	42.837
	16.034	38.339	21.706	30.746	25.861	42.232	19.725	41.847	21.809	39.83	18.229	42.229
	36.989	31.29	25.865	35.361	24.862	36.624	18.51	35.075	16.948	33.228	18.925	27.991
	31.762	45.184	26.978	44.332	26.299	49.471	21.191	43.386	17.412	42.139	22.658	49.922
	30.341	40.633	26.506	35.811	20.044	31.404	19.955	38.607	16.248	35.276	17.641	26.846
	22.136	20.178	18.227	25.281	20.828	28.074	21.072	29.514	17.781	21.285	23.445	18.608
	25.175		22.008		17.969		12.783		14.238		14.32
	21.712		24.769		27.74		23.334		21.772		20.47
