# Supplementary material for: The selenocysteine-containing protein SELENOT maintains dopamine signaling in the midbrain to protect mice from hyperactivity disorder
Source: EMBO J. 2025 Apr 7;44(10):2906–27. doi: 10.1038/s44318-025-00430-3 (PMC12084338; doi:10.1038/s44318-025-00430-3)
Supplement: Supplementary file 4 — Source data Fig. 1 [file 44318_2025_430_MOESM4_ESM.zip › Figure 1/Figure1H.xlsx]

## Sheet: 1H
Selenotfl/fl	Selenotfl/fl;Dat-Cre
131.141	174.866
167.997	187.216
164.502	226.494
123.363	235.222
142.099	199.569
146.299	274.433
130.735	142.94
123.488	208.577
139.797
106.493
