# Supplementary material for: The selenocysteine-containing protein SELENOT maintains dopamine signaling in the midbrain to protect mice from hyperactivity disorder
Source: EMBO J. 2025 Apr 7;44(10):2906–27. doi: 10.1038/s44318-025-00430-3 (PMC12084338; doi:10.1038/s44318-025-00430-3)
Supplement: Supplementary file 4 — Source data Fig. 1 [file 44318_2025_430_MOESM4_ESM.zip › Figure 1/Figure1I.xlsx]

## Sheet: 1I
Selenotfl/fl	Selenotfl/fl;Dat-Cre
1955.2	2588.6
2626.6	3286.7
2667.8	2322.8
2102.4	3444.2
2214.9	2827.6
2896.7	3474.5
2444.9	3035.9
1731	2506.3
3277.5
1817.1
