# Supplementary material for: The selenocysteine-containing protein SELENOT maintains dopamine signaling in the midbrain to protect mice from hyperactivity disorder
Source: EMBO J. 2025 Apr 7;44(10):2906–27. doi: 10.1038/s44318-025-00430-3 (PMC12084338; doi:10.1038/s44318-025-00430-3)
Supplement: Supplementary file 4 — Source data Fig. 1 [file 44318_2025_430_MOESM4_ESM.zip › Figure 1/Figure1J.xlsx]

## Sheet: 1J
Selenotfl/fl	Selenotfl/fl;Dat-Cre
0.067073	0.067722
0.06396	0.06472
0.063738	0.099746
0.058868	0.074529
0.06417	0.070619
0.058407	0.093025
0.053473	0.054
0.071339	0.083221
0.056
0.058606
