# Supplementary material for: The selenocysteine-containing protein SELENOT maintains dopamine signaling in the midbrain to protect mice from hyperactivity disorder
Source: EMBO J. 2025 Apr 7;44(10):2906–27. doi: 10.1038/s44318-025-00430-3 (PMC12084338; doi:10.1038/s44318-025-00430-3)
Supplement: Supplementary file 4 — Source data Fig. 1 [file 44318_2025_430_MOESM4_ESM.zip › Figure 1/Figure1K.xlsx]

## Sheet: 1K
	Selenotfl/fl										Selenotfl/fl;Dat-Cre
Total	17	23	22	15	12	25	23	19	15	13	31	33	23	22	21	23
Open	6	7	8	5	3	8	6	6	4	5	14	14	7	7	8	12
Closed	11	16	14	10	9	17	17	13	11	8	17	19	16	15	13	11
