# Supplementary material for: The selenocysteine-containing protein SELENOT maintains dopamine signaling in the midbrain to protect mice from hyperactivity disorder
Source: EMBO J. 2025 Apr 7;44(10):2906–27. doi: 10.1038/s44318-025-00430-3 (PMC12084338; doi:10.1038/s44318-025-00430-3)
Supplement: Supplementary file 4 — Source data Fig. 1 [file 44318_2025_430_MOESM4_ESM.zip › Figure 1/Figure1L.xlsx]

## Sheet: 1L
Selenotfl/fl	Selenotfl/fl;Dat-Cre
35.29	45.16
30.43	42.42
36.36	30.43
33.33	31.82
25	38.1
32	52.17
26.09
31.58
26.67
38.46
