# Supplementary material for: The selenocysteine-containing protein SELENOT maintains dopamine signaling in the midbrain to protect mice from hyperactivity disorder
Source: EMBO J. 2025 Apr 7;44(10):2906–27. doi: 10.1038/s44318-025-00430-3 (PMC12084338; doi:10.1038/s44318-025-00430-3)
Supplement: Supplementary file 4 — Source data Fig. 1 [file 44318_2025_430_MOESM4_ESM.zip › Figure 1/Figure1M.xlsx]

## Sheet: 1M
Selenotfl/fl	Selenotfl/fl;Dat-Cre
28.73	49.5
43.57	27.33
34.7	32.12
23.88	34.29
25.59	34.01
32.93	32.06
27.48
31.11
15.88
31.96
