# Supplementary material for: The selenocysteine-containing protein SELENOT maintains dopamine signaling in the midbrain to protect mice from hyperactivity disorder
Source: EMBO J. 2025 Apr 7;44(10):2906–27. doi: 10.1038/s44318-025-00430-3 (PMC12084338; doi:10.1038/s44318-025-00430-3)
Supplement: Supplementary file 4 — Source data Fig. 1 [file 44318_2025_430_MOESM4_ESM.zip › Figure 1/Figure1P.xlsx]

## Sheet: 1P
Selenotfl/fl	Selenotfl/fl;Dat-Cre
87.5576	59.8039
72.8658	71.7544
86.5979	57.9588
73.0203	74.1269
69.3838	56.6906
79.8152	76.1745
88.3871	65.2174
68.2229	61.1336
70.5314
67.7255
64.418
