# Supplementary material for: The selenocysteine-containing protein SELENOT maintains dopamine signaling in the midbrain to protect mice from hyperactivity disorder
Source: EMBO J. 2025 Apr 7;44(10):2906–27. doi: 10.1038/s44318-025-00430-3 (PMC12084338; doi:10.1038/s44318-025-00430-3)
Supplement: Supplementary file 4 — Source data Fig. 1 [file 44318_2025_430_MOESM4_ESM.zip › Figure 1/Figure1R.xlsx]

## Sheet: 1R
Selenotfl/fl	Selenotfl/fl;Dat-Cre
77.05	65.02
89.32	33.75
52.23	68.48
86.6	63.01
84.86	52.05
73.61	75.15
75.1	56.31
60.36	48.12
70.46
76.12
74.63
