# Supplementary material for: The selenocysteine-containing protein SELENOT maintains dopamine signaling in the midbrain to protect mice from hyperactivity disorder
Source: EMBO J. 2025 Apr 7;44(10):2906–27. doi: 10.1038/s44318-025-00430-3 (PMC12084338; doi:10.1038/s44318-025-00430-3)
Supplement: Supplementary file 4 — Source data Fig. 1 [file 44318_2025_430_MOESM4_ESM.zip › Figure 1/Figure1S.xlsx]

## Sheet: 1S
Rearing		Dingging		Tail flick		grooming		Climbing		Jumpping
Selenotfl/fl	Selenotfl/fl;Dat-Cre	Selenotfl/fl	Selenotfl/fl;Dat-Cre	Selenotfl/fl	Selenotfl/fl;Dat-Cre	Selenotfl/fl	Selenotfl/fl;Dat-Cre	Selenotfl/fl	Selenotfl/fl;Dat-Cre	Selenotfl/fl	Selenotfl/fl;Dat-Cre
114	176	28	33	5	42	13	6	6	41	0	7
130	132	26	32	6	21	7	5	18	16	0	0
96	162	17	33	2	20	7	6	6	42	0	0
133	130	42	41	14	5	11	7	23	17	7	0
173	222	22	44	16	17	8	12	24	31	2	13
135		47		4		8		12		0
120		36		10		7		22		2
139		40		16		9		22		1
67		37		2		6		2		0
165		21		3		3		13		1
114		22		3		5		8		0
