# Supplementary material for: The selenocysteine-containing protein SELENOT maintains dopamine signaling in the midbrain to protect mice from hyperactivity disorder
Source: EMBO J. 2025 Apr 7;44(10):2906–27. doi: 10.1038/s44318-025-00430-3 (PMC12084338; doi:10.1038/s44318-025-00430-3)
Supplement: Supplementary file 4 — Source data Fig. 1 [file 44318_2025_430_MOESM4_ESM.zip › Figure 1/Figure1U.xlsx]

## Sheet: 1U
Time	Selenotfl/fl+Saline							Selenotfl/fl+AMPH							Selenotfl/fl;Dat-Cre+Saline				Selenotfl/fl;Dat-Cre+AMPH
10	29.401	13.724	19.808	23.328	20.702	16.751	24.752	31.624	28.661	38.319	36.654	33.02	41.959	46.495	26.174	32.782	32.337	22.928	32.969	17.206	4.992	30.16
20	19.958	5.302	13.427	14.096	13.371	8.176	14.777	8.294	8.414	18.592	15.725	14.254	26.465	7.913	21.327	26.081	22.037	14.276	9.148	1.913	0.282	2.661
30	11.087	9.158	12.198	11.025	9.532	10.542	15.361	4.014	2.051	22.304	14.464	11.547	12.617	3.249	26.837	25.509	17.183	15.568	9.858	3.385	1.12	2.619
40	10.882	6.061	11.488	19.07	9.695	8.662	16.307	7.311	2.365	8.224	10.991	12.935	7.281	0.704	22.708	22.424	18.745	12.87	7.501	2.257	0.251	0.053
50	16.279	10.767	14.766	10.643	8.896	5.454	10.316	29.348	2.373	18.662	8.26	18.12	1.628	4.019	18.314	23.86	21.312	17.825	7.193	0.515	1.379	8.613
60	10.26	9.799	11.53	18.326	7.45	8.243	18.03	31.083	10.21	2.793	19.503	22.6	9.265	4.171	5.497	22.367	15.782	13.796	19.645	4.32	4.327	1.656
