# Supplementary material for: The selenocysteine-containing protein SELENOT maintains dopamine signaling in the midbrain to protect mice from hyperactivity disorder
Source: EMBO J. 2025 Apr 7;44(10):2906–27. doi: 10.1038/s44318-025-00430-3 (PMC12084338; doi:10.1038/s44318-025-00430-3)
Supplement: Supplementary file 4 — Source data Fig. 1 [file 44318_2025_430_MOESM4_ESM.zip › Figure 1/Figure1V.xlsx]

## Sheet: 1V
Selenotfl/fl+Saline	Selenotfl/fl+AMPH	Selenotfl/fl;Dat-Cre+Saline	Selenotfl/fl;Dat-Cre+AMPH
97.867	111.675	120.857	86.314
54.812	54.075	153.023	29.596
83.217	108.894	127.396	12.352
96.487	105.597	74.737	45.762
69.644	112.475
57.829	99.215
99.543	66.552
