# Supplementary material for: The selenocysteine-containing protein SELENOT maintains dopamine signaling in the midbrain to protect mice from hyperactivity disorder
Source: EMBO J. 2025 Apr 7;44(10):2906–27. doi: 10.1038/s44318-025-00430-3 (PMC12084338; doi:10.1038/s44318-025-00430-3)
Supplement: Supplementary file 4 — Source data Fig. 1 [file 44318_2025_430_MOESM4_ESM.zip › Figure 1/Figure1W.xlsx]

## Sheet: 1W
Time	Selenotfl/fl+Saline					Selenotfl/fl+MPH						Selenotfl/fl;Dat-Cre+Saline					Selenotfl/fl;Dat-Cre+MPH
10	14.506	20.746	22.643	16.361	4.34	10.303	3.054	102.215	27.602	4.088	7.806	40.356	9.643	27.935	29.212	19.564	9.556	29.11	1.631	7.708	22.943
20	17.611	18.567	15.94	12.581	6.174	7.439	5.314	20.209	27.702	3.386	8.378	38.739	13.23	5.344	34.219	9.204	8.558	13.977	3.613	18.748	15.087
30	18.264	16.906	18.136	18.602	3.818	16.921	28.955	62.062	35.584	18.305	45.558	34.012	16.431	22.593	26.48	26.464	6.413	10.496	7.015	15.547	12.875
40	15.398	13.808	12.873	11.433	10.596	30.716	35.813	71.786	23.337	42.851	80.605	25.46	25.648	74.046	16.949	35.807	7.184	10.52	10.547	6.935	12.213
50	11.765	15.326	7.559	10.279	22.062	32.771	44.281	73.538	21.403	61.789	87.171	29.921	27.689	54.888	21.271	40.137	6.599	21.523	13.833	6.913	10.525
60	9.236	12.625	8.113	12.048	31.754	36.227	55.049	55.572	16.981	70.073	66.776	34.466	35.357	54.463	19.935	58.576	15.105	29.609	14.374	16.943	14.255
