# Supplementary material for: The selenocysteine-containing protein SELENOT maintains dopamine signaling in the midbrain to protect mice from hyperactivity disorder
Source: EMBO J. 2025 Apr 7;44(10):2906–27. doi: 10.1038/s44318-025-00430-3 (PMC12084338; doi:10.1038/s44318-025-00430-3)
Supplement: Supplementary file 5 — Source data Fig. 2 [file 44318_2025_430_MOESM5_ESM.zip]

Archive with 9 entries (9 files):
- Figure 2/Figure2A.xlsx
- Figure 2/Figure2B.xlsx
- Figure 2/Figure2C.xlsx
- Figure 2/Figure2D.xlsx
- Figure 2/Figure2E.xlsx
- Figure 2/Figure2F.xlsx
- Figure 2/Figure2H.xlsx
- Figure 2/Figure2I.xlsx
- Figure 2/Figure2J.xlsx
