# Supplementary material for: The selenocysteine-containing protein SELENOT maintains dopamine signaling in the midbrain to protect mice from hyperactivity disorder
Source: EMBO J. 2025 Apr 7;44(10):2906–27. doi: 10.1038/s44318-025-00430-3 (PMC12084338; doi:10.1038/s44318-025-00430-3)
Supplement: Supplementary file 5 — Source data Fig. 2 [file 44318_2025_430_MOESM5_ESM.zip › Figure 2/Figure2A.xlsx]

## Sheet: 2A
				Selenotfl/fl	Selenotfl/fl;Dat-cre
				26.4057	20.6896
				22.2398	10.8639
				19.5299	31.9478
				21.1037	10.6781
				23.3995	29.4483
				20.2953	10.8197
				26.102	26.2566
					15.9
					9.10431
					20.5499
