# Supplementary material for: The selenocysteine-containing protein SELENOT maintains dopamine signaling in the midbrain to protect mice from hyperactivity disorder
Source: EMBO J. 2025 Apr 7;44(10):2906–27. doi: 10.1038/s44318-025-00430-3 (PMC12084338; doi:10.1038/s44318-025-00430-3)
Supplement: Supplementary file 5 — Source data Fig. 2 [file 44318_2025_430_MOESM5_ESM.zip › Figure 2/Figure2B.xlsx]

## Sheet: 2B
	Selenotfl/fl	Selenotfl/fl;Dat-cre
	3119.83	2539.72
	2466.64	3788.31
	2662.33	3857.9
	2573.76	3066.97
	3534.6	4139.7
	2091.49	3670.59
	2799.81	2446.78
		2318.02
		2742.41
		2727.19
