# Supplementary material for: The selenocysteine-containing protein SELENOT maintains dopamine signaling in the midbrain to protect mice from hyperactivity disorder
Source: EMBO J. 2025 Apr 7;44(10):2906–27. doi: 10.1038/s44318-025-00430-3 (PMC12084338; doi:10.1038/s44318-025-00430-3)
Supplement: Supplementary file 5 — Source data Fig. 2 [file 44318_2025_430_MOESM5_ESM.zip › Figure 2/Figure2C.xlsx]

## Sheet: 2C
				Selenotfl/fl	Selenotfl/fl;Dat-cre
				0.557901	0.468626
				0.511494	0.584864
				0.539343	0.638229
				0.480576	0.630032
				0.633131	0.595287
				0.519221	0.504957
				0.512057	0.519335
					0.489603
					0.522305
					0.588517
