# Supplementary material for: The selenocysteine-containing protein SELENOT maintains dopamine signaling in the midbrain to protect mice from hyperactivity disorder
Source: EMBO J. 2025 Apr 7;44(10):2906–27. doi: 10.1038/s44318-025-00430-3 (PMC12084338; doi:10.1038/s44318-025-00430-3)
Supplement: Supplementary file 5 — Source data Fig. 2 [file 44318_2025_430_MOESM5_ESM.zip › Figure 2/Figure2D.xlsx]

## Sheet: 2D
				Selenotfl/fl	Selenotfl/fl;Dat-cre
				1.68146	1.81605
				1.51611	1.79632
				1.77652	1.47752
				1.51446	1.72097
				1.50113	1.92137
				1.53931	1.71876
				2.07722	2.15613
					1.87531
					1.31317
					1.55411
