# Supplementary material for: The selenocysteine-containing protein SELENOT maintains dopamine signaling in the midbrain to protect mice from hyperactivity disorder
Source: EMBO J. 2025 Apr 7;44(10):2906–27. doi: 10.1038/s44318-025-00430-3 (PMC12084338; doi:10.1038/s44318-025-00430-3)
Supplement: Supplementary file 5 — Source data Fig. 2 [file 44318_2025_430_MOESM5_ESM.zip › Figure 2/Figure2E.xlsx]

## Sheet: 2E
	Selenotfl/fl	Selenotfl/fl;Dat-cre
	1.93716	2.84327
	3.36176	1.8113
	4.61602	3.77852
	2.82953	3.90589
	3.41198	2.60322
	2.81939	2.5506
	4.15902	3.08824
		2.21133
		3.32991
		2.92419
