# Supplementary material for: The selenocysteine-containing protein SELENOT maintains dopamine signaling in the midbrain to protect mice from hyperactivity disorder
Source: EMBO J. 2025 Apr 7;44(10):2906–27. doi: 10.1038/s44318-025-00430-3 (PMC12084338; doi:10.1038/s44318-025-00430-3)
Supplement: Supplementary file 5 — Source data Fig. 2 [file 44318_2025_430_MOESM5_ESM.zip › Figure 2/Figure2F.xlsx]

## Sheet: 2F
	Selenotfl/fl							Selenotfl/fl;Dat-cre
DOPAC/DA	0.040681	0.068715	0.06653	0.059791	0.099916	0.034199	0.040662	0.055388	0.1241	0.094725	0.084885	0.06492	0.112343	0.052251	0.055795	0.111437	0.041616
3-MT/DA	0.081002	0.052914	0.089557	0.080187	0.07065	0.075168	0.071959	0.049745	0.117601	0.07095	0.113913	0.087916	0.145971	0.108549	0.1161	0.129199	0.089868
HVA/DA	0.044113	0.045494	0.055223	0.053987	0.063563	0.039826	0.035732	0.06074	0.10198	0.059766	0.094109	0.057153	0.090518	0.053439	0.058045	0.077548	0.051897
