# Supplementary material for: The selenocysteine-containing protein SELENOT maintains dopamine signaling in the midbrain to protect mice from hyperactivity disorder
Source: EMBO J. 2025 Apr 7;44(10):2906–27. doi: 10.1038/s44318-025-00430-3 (PMC12084338; doi:10.1038/s44318-025-00430-3)
Supplement: Supplementary file 5 — Source data Fig. 2 [file 44318_2025_430_MOESM5_ESM.zip › Figure 2/Figure2H.xlsx]

## Sheet: 2H
Time	Selenotfl/fl			Selenotfl/fl;Dat-Cre
35	0.318519	0.204762	0.217722	0.386667	0.68	0.833333
70	0.362963	0.40011	0.136709	0.316667	0.88	0.457143
105	0.333333	0.240476	0.218987	0.513333	1.04	0.57619
140	0.261111	0.745238	0.21519	0.66	0.68	0.609524
175	0.3	0.430952	0.208861	0.506667	0.946667	0.647619
210	0.268519	0.280952	0.186076	0.556667	0.906667	1.00952
