# Supplementary material for: The selenocysteine-containing protein SELENOT maintains dopamine signaling in the midbrain to protect mice from hyperactivity disorder
Source: EMBO J. 2025 Apr 7;44(10):2906–27. doi: 10.1038/s44318-025-00430-3 (PMC12084338; doi:10.1038/s44318-025-00430-3)
Supplement: Supplementary file 5 — Source data Fig. 2 [file 44318_2025_430_MOESM5_ESM.zip › Figure 2/Figure2I.xlsx]

## Sheet: 2I
	Selenotfl/fl	Selenotfl/fl;Dat-cre
	5188.52	6133.72
	5022.23	7651.1
	5424.95	6538.54
		7739.92
		6570.04
