# Supplementary material for: The selenocysteine-containing protein SELENOT maintains dopamine signaling in the midbrain to protect mice from hyperactivity disorder
Source: EMBO J. 2025 Apr 7;44(10):2906–27. doi: 10.1038/s44318-025-00430-3 (PMC12084338; doi:10.1038/s44318-025-00430-3)
Supplement: Supplementary file 5 — Source data Fig. 2 [file 44318_2025_430_MOESM5_ESM.zip › Figure 2/Figure2J.xlsx]

## Sheet: 2J
	Selenotfl/fl	Selenotfl/fl;Dat-cre
	0.692933	1.06731
	0.926759	1.12849
	0.97083	0.796319
		0.89846
		0.703833
