# Supplementary material for: The selenocysteine-containing protein SELENOT maintains dopamine signaling in the midbrain to protect mice from hyperactivity disorder
Source: EMBO J. 2025 Apr 7;44(10):2906–27. doi: 10.1038/s44318-025-00430-3 (PMC12084338; doi:10.1038/s44318-025-00430-3)
Supplement: Supplementary file 6 — Source data Fig. 3 [file 44318_2025_430_MOESM6_ESM.zip]

Archive with 15 entries (15 files):
- Figure 3/Figure3C.xlsx
- Figure 3/Figure3D.xlsx
- Figure 3/Figure3F.xlsx
- Figure 3/Figure3G.xlsx
- Figure 3/Figure3J.xlsx
- Figure 3/Figure3K.xlsx
- Figure 3/Figure 3A/Biocytin.tif
- Figure 3/Figure 3A/Merge.tif
- Figure 3/Figure 3A/TH.tif
- Figure 3/Figure3E/selenotflfl Dat-cre.abf
- Figure 3/Figure3E/selenotflfl.abf
- Figure 3/Figure3H/heatmapckoEEG.xlsx
- Figure 3/Figure3H/heatmapctrlEEG.xlsx
- Figure 3/Figure3I/selenotflfl Dat-cre.tif
- Figure 3/Figure3I/selenotflfl.tif
