# Supplementary material for: The selenocysteine-containing protein SELENOT maintains dopamine signaling in the midbrain to protect mice from hyperactivity disorder
Source: EMBO J. 2025 Apr 7;44(10):2906–27. doi: 10.1038/s44318-025-00430-3 (PMC12084338; doi:10.1038/s44318-025-00430-3)
Supplement: Supplementary file 6 — Source data Fig. 3 [file 44318_2025_430_MOESM6_ESM.zip › Figure 3/Figure3C.xlsx]

## Sheet: 3C
	Selenotfl/fl	Selenotfl/fl;Dat -cre
	-33.42	-27.71
	-37.53	-30.49
	-33.862	-30.73
	-34.961	-30.67
	-38.844	-31.4
	-42.77	-41
	-37.799	-40
	-30.64	-40
	-37.6	-53
	-28.47	-48
	-21.5	-40.6
	-34.41	-25.806
	-25.89	-36.59
	-39.97	-37.58
	-37.02	-19.39
	-32.8	-45.09
	-31.7	-21.37
	-36.5	-31.28
	-31.9	-28.59
	-39	-30.5
	-33	-27.99
	-31	-32.59
	-35
	-46
	-29.2
	-22.54
