# Supplementary material for: The selenocysteine-containing protein SELENOT maintains dopamine signaling in the midbrain to protect mice from hyperactivity disorder
Source: EMBO J. 2025 Apr 7;44(10):2906–27. doi: 10.1038/s44318-025-00430-3 (PMC12084338; doi:10.1038/s44318-025-00430-3)
Supplement: Supplementary file 6 — Source data Fig. 3 [file 44318_2025_430_MOESM6_ESM.zip › Figure 3/Figure3F.xlsx]

## Sheet: 3F
	Selenotfl/fl	Selenotfl/fl;Dat -cre
	5.94954	2.46213
	4.36186	2.67259
	4.02366	5.97732
	4.78565	5.08645
	1.74878	4.31645
	5.78123	4.00081
	4.6834	5.37275
	3.41255	3.6405
	2.29159	3.76574
	2.9613	8.3074
	2.25977	8.2242
	1.6046	4.45324
	2.37175	6.77289
	2.73261	2.29148
	2.89985	5.65283
		5.15622
		3.86274
		2.50217
