# Supplementary material for: The selenocysteine-containing protein SELENOT maintains dopamine signaling in the midbrain to protect mice from hyperactivity disorder
Source: EMBO J. 2025 Apr 7;44(10):2906–27. doi: 10.1038/s44318-025-00430-3 (PMC12084338; doi:10.1038/s44318-025-00430-3)
Supplement: Supplementary file 6 — Source data Fig. 3 [file 44318_2025_430_MOESM6_ESM.zip › Figure 3/Figure3G.xlsx]

## Sheet: 3G
		Selenotfl/fl	Selenotfl/fl;Dat -cre
		-12.4237	-10.0329
		-8.82866	-15.7359
		-9.39641	-10.8406
		-7.84241	-10.1654
		-8.10581	-9.16375
		-9.98774	-13.8642
		-8.48211	-13.6246
		-10.7321	-11.976
		-12.3894	-8.66532
		-11.1068	-19.5457
		-17.2786	-19.462
		-24.6169	-9.42516
		-18.037	-16.0844
		-21.4181	-18.9747
		-15.573	-16.0428
			-11.0604
			-15.0226
			-12.6368
