# Supplementary material for: The selenocysteine-containing protein SELENOT maintains dopamine signaling in the midbrain to protect mice from hyperactivity disorder
Source: EMBO J. 2025 Apr 7;44(10):2906–27. doi: 10.1038/s44318-025-00430-3 (PMC12084338; doi:10.1038/s44318-025-00430-3)
Supplement: Supplementary file 6 — Source data Fig. 3 [file 44318_2025_430_MOESM6_ESM.zip › Figure 3/Figure3J.xlsx]

## Sheet: 3J
		Selenotfl/fl				Selenotfl/fl;Dat-cre
		22.3913	106.3	31.4356	35.2907	28.6125	45.7924	30.8069	35.2277
		36.3426	61.0502	81.3807	83.5066	41.3236	114.798	60.7713	93.2361
		40.84	36.0529	72.4658	77.2833	55.6441	138.531	77.9836	119.276
		44.5288	25.6249	54.0217	73.0168	72.974	113.91	84.7119	122.351
		57.5135	24.1718	35.3399	53.7978	97.9184	103.24	68.3122	87.6908
		47.2565	20.2234	30.5577	39.7346	50.9545	53.4462	60.8391	59.3666
		53.7032	13.3323	30.8124	34.7302	41.1946	35.83	56.1501	46.3619
		56.0663	12.4822	26.3179	27.073	33.6565	27.5946	52.0667	32.0568
		33.2041	10.6935	17.2464	18.2041	22.0786	19.4517	38.3558	21.6763
		17.0959	7.61824	12.3061	13.4613	14.4921	15.5111	22.1245	17.1077
		11.0569	5.52255	8.97816	9.04126	11.055	11.993	14.6558	13.4623
		8.24707	4.16962	6.9252	8.04524	8.71448	10.0726	10.5354	10.7198
		6.34015	2.76365	5.85165	6.90082	6.90352	7.96024	8.25119	8.47252
		5.54361	2.04826	4.98686	5.7483	6.25859	6.58932	6.83523	7.50035
		4.7005	1.74441	4.16649	4.80391	5.41821	5.59375	5.70878	6.00071
		4.30344	1.58298	3.72574	4.23415	4.63174	4.80914	5.32025	5.25642
		3.80059	1.53378	3.20397	3.81568	4.02369	4.3865	4.84461	4.42528
		3.65627	1.34332	3.02031	3.20367	3.48454	3.93412	4.68295	4.07348
		3.32678	1.2756	2.68831	2.87095	3.17664	3.76841	4.0115	3.92826
		3.20766	1.21457	2.41629	2.5932	3.0885	3.51109	3.85367	3.55348
		3.11685	1.07117	2.42988	2.32745	2.93519	2.99908	3.55495	2.99732
		3.0936	1.16152	2.20928	2.10226	2.79154	2.93006	3.23729	2.71355
		2.95485	1.21428	1.89707	1.95025	2.74123	2.83902	3.1171	2.43011
		2.93626	1.281	1.82703	1.7883	2.53502	3.02918	3.0281	2.27354
		2.62942	1.18938	1.73394	1.73143	2.20531	2.40257	3.00766	2.14107
		2.49565	0.997215	1.63615	1.68183	2.10795	2.18559	2.94832	2.04749
		2.5143	0.892457	1.60643	1.62228	2.12316	2.10282	2.96871	1.99551
		2.4845	0.785171	1.53041	1.51729	2.03458	2.00862	2.87855	1.94928
		2.4851	0.751028	1.53456	1.44821	1.95091	1.99957	2.69361	1.83386
		2.44189	0.75597	1.49814	1.35381	2.0897	1.89544	2.7904	1.85474
		2.65959	0.738387	1.44371	1.33267	1.95539	1.82094	2.7064	1.67331
		2.49103	0.719615	1.37756	1.34649	1.96456	1.83841	2.76642	1.60244
		2.577	0.76293	1.41971	1.30341	1.9854	1.7747	2.65883	1.44722
		2.57638	0.78188	1.40921	1.26439	1.9704	1.69595	2.72341	1.46635
		2.63508	0.786337	1.31808	1.26377	2.00085	1.70893	2.68079	1.43366
		2.5717	0.805742	1.26483	1.20205	1.87883	1.80859	2.64003	1.30903
		2.63881	0.70913	1.31958	1.10118	1.86315	1.64697	2.6087	1.35506
		2.70446	0.753619	1.29749	1.12793	1.8422	1.57292	2.7285	1.30014
		2.59733	0.745566	1.2751	1.06332	1.84474	1.46146	2.54053	1.27424
		2.65097	0.667364	1.21245	1.07784	1.78025	1.51837	2.61154	1.16774
		2.56464	0.675269	1.17318	1.02711	1.77314	1.3861	2.51825	1.18444
		2.62733	0.604722	1.16115	0.991469	1.70965	1.38068	2.59953	1.13669
		2.51814	0.605743	1.08838	0.96802	1.67221	1.31225	2.40318	1.00011
		2.42882	0.597155	1.0982	0.935228	1.59696	1.24093	2.38606	0.942089
		2.21961	0.593028	1.01391	0.837139	1.5712	1.18269	2.23933	0.907016
		2.11142	0.532997	0.942689	0.785877	1.31353	1.0461	2.01142	0.796322
		1.88335	0.484977	0.760454	0.638227	1.11566	0.928158	1.66622	0.674169
		1.10912	0.307467	0.460873	0.387332	0.705178	0.600199	1.07945	0.414728
		0.18865	0.050237	0.074659	0.061706	0.116798	0.091938	0.179866	0.071407
		0.572845	0.154599	0.2314	0.202148	0.350545	0.255256	0.520034	0.205408
		1.32227	0.377548	0.522139	0.435469	0.795668	0.603718	1.23072	0.468733
		1.5515	0.448946	0.678996	0.529646	0.937691	0.683921	1.48242	0.560062
		1.60624	0.444017	0.675645	0.543151	0.948852	0.718911	1.56574	0.580699
		1.56935	0.461681	0.667772	0.531172	0.963155	0.700413	1.50765	0.540367
		1.56124	0.442929	0.683642	0.506047	0.92306	0.651175	1.50776	0.510648
		1.48372	0.433596	0.621386	0.498258	0.90245	0.678386	1.30975	0.483537
		1.37178	0.38538	0.546628	0.459896	0.801769	0.591626	1.3172	0.45666
		1.29484	0.39138	0.512311	0.423705	0.768117	0.585374	1.18736	0.440671
		1.14869	0.362259	0.4874	0.370149	0.691151	0.52289	1.10745	0.391486
		1.04238	0.333395	0.426171	0.365734	0.626106	0.535465	1.06987	0.385304
