# Supplementary material for: The selenocysteine-containing protein SELENOT maintains dopamine signaling in the midbrain to protect mice from hyperactivity disorder
Source: EMBO J. 2025 Apr 7;44(10):2906–27. doi: 10.1038/s44318-025-00430-3 (PMC12084338; doi:10.1038/s44318-025-00430-3)
Supplement: Supplementary file 6 — Source data Fig. 3 [file 44318_2025_430_MOESM6_ESM.zip › Figure 3/Figure3K.xlsx]

## Sheet: 3K
	Selenotfl/fl	Selenotfl/fl;Dat -cre
	2.3962	3.54463
	2.65817	2.98342
	1.00155	3.32788
	1.8441	3.66565
