# Supplementary material for: The selenocysteine-containing protein SELENOT maintains dopamine signaling in the midbrain to protect mice from hyperactivity disorder
Source: EMBO J. 2025 Apr 7;44(10):2906–27. doi: 10.1038/s44318-025-00430-3 (PMC12084338; doi:10.1038/s44318-025-00430-3)
Supplement: Supplementary file 7 — Source data Fig. 4 [file 44318_2025_430_MOESM7_ESM.zip]

Archive with 40 entries (40 files):
- Figure 4/Figure 4B.xlsx
- Figure 4/Figure 4D.xlsx
- Figure 4/Figure 4F.xlsx
- Figure 4/Figure 4H.xlsx
- Figure 4/Figure 4J.xlsx
- Figure 4/Figure 4L.xlsx
- Figure 4/Figure 4A/Dorsal striatum COMT.tif
- Figure 4/Figure 4A/Dorsal striatum D2R.tif
- Figure 4/Figure 4A/Dorsal striatum DAT.tif
- Figure 4/Figure 4A/Dorsal striatum MAO-A.tif
- Figure 4/Figure 4A/Dorsal striatum MAO-B.tif
- Figure 4/Figure 4A/Dorsal striatum TH.tif
- Figure 4/Figure 4A/Dorsal striatum VMAT2.tif
- Figure 4/Figure 4A/Dorsal striatum a┬-actin for  MAO-A COMT.tif
- Figure 4/Figure 4A/Dorsal striatum a┬-actin for DAT MAO-B.tif
- Figure 4/Figure 4A/Dorsal striatum a┬-actin for TH VMAT2 D2R.tif
- Figure 4/Figure 4A/Ventral striatum COMT.tif
- Figure 4/Figure 4A/Ventral striatum D2R.tif
- Figure 4/Figure 4A/Ventral striatum DAT.tif
- Figure 4/Figure 4A/Ventral striatum MAO-A.tif
- Figure 4/Figure 4A/Ventral striatum MAO-B.tif
- Figure 4/Figure 4A/Ventral striatum TH.tif
- Figure 4/Figure 4A/Ventral striatum VMAT2.tif
- Figure 4/Figure 4A/Ventral striatum a┬-actin for  MAO-A DAT .tif
- Figure 4/Figure 4A/Ventral striatum a┬-actin for MAO-B COMT.tif
- Figure 4/Figure 4A/Ventral striatum a┬-actin forTH VMAT2 D2R.tif
- Figure 4/Figure 4C/Selenot fl fl ;Dat-cre.tif
- Figure 4/Figure 4C/Selenot fl fl.tif
- Figure 4/Figure 4E/Selenot fl fl.tif
- Figure 4/Figure 4E/Selenot fl fl;Dat-cre.tif
- Figure 4/Figure 4G/SN DAT.tif
- Figure 4/Figure 4G/SN TH.tif
- Figure 4/Figure 4G/SN a┬-actin.tif
- Figure 4/Figure 4G/VTA DAT.tif
- Figure 4/Figure 4G/VTA TH.tif
- Figure 4/Figure 4G/VTA a┬-actin.tif
- Figure 4/Figure 4I/selenot DAT-cre.tif
- Figure 4/Figure 4I/selenotflfl.tif
- Figure 4/Figure 4K/selenot flfl.tif
- Figure 4/Figure 4K/selenotflfl Dat-cre.tif
