# Supplementary material for: The selenocysteine-containing protein SELENOT maintains dopamine signaling in the midbrain to protect mice from hyperactivity disorder
Source: EMBO J. 2025 Apr 7;44(10):2906–27. doi: 10.1038/s44318-025-00430-3 (PMC12084338; doi:10.1038/s44318-025-00430-3)
Supplement: Supplementary file 7 — Source data Fig. 4 [file 44318_2025_430_MOESM7_ESM.zip › Figure 4/Figure 4B.xlsx]

## Sheet: 4B
Dorsal striatum		Selenotfl/fl			Selenotfl/fl;Dat-cre
	TH	1.00574	0.966977	1.02729	1.01897	0.956607	0.969777
	VMAT2	1.0625	0.964354	0.973146	0.878805	0.911885	1.02173
	D2R	1.16835	0.87821	0.993451	1.03158	0.937692	0.897443
	MAO-B	0.929407	1.1303	0.91029	0.917256	0.800584	0.89106
	DAT	1.09276	1.0909	0.816343	0.506272	0.301438	0.47593
	MAO-A	0.950497	1.10159	1.06791	1.29439	1.14665	1.35188
	COMT	0.947441	1.12831	0.926713	1.07908	1.02806	0.899424
Ventral striatum		Selenotfl/fl			Selenotfl/fl;Dat-cre
	TH	0.949311	1.04638	1.00431	1.1033	0.988735	1.04626
	VMAT 2	1.07318	0.956576	0.97024	1.05139	1.04521	1.24279
	D2R	1.19186	0.958599	0.849528	1.11263	0.892978	0.936089
	MAO-A	1.0162	0.972194	1.0116	1.23781	1.18778	1.13379
	DAT	1.1079	0.816787	1.07532	0.233224	0.152118	0.258769
	MAO-B	1.09315	0.921394	0.985459	1.10806	0.995136	1.12829
	COMT	1.07082	0.995339	0.983845	0.953023	1.07429	1.08913
