# Supplementary material for: The selenocysteine-containing protein SELENOT maintains dopamine signaling in the midbrain to protect mice from hyperactivity disorder
Source: EMBO J. 2025 Apr 7;44(10):2906–27. doi: 10.1038/s44318-025-00430-3 (PMC12084338; doi:10.1038/s44318-025-00430-3)
Supplement: Supplementary file 7 — Source data Fig. 4 [file 44318_2025_430_MOESM7_ESM.zip › Figure 4/Figure 4D.xlsx]

## Sheet: 4D
		Selenotfl/fl				Selenotfl/fl;Dat-cre
	Dorsal	0.060946	0.048609	0.054154	0.054076	0.033535	0.029243	0.020845
	Ventral	0.066568	0.056449	0.061675	0.072464	0.029142	0.042568	0.02048
