# Supplementary material for: The selenocysteine-containing protein SELENOT maintains dopamine signaling in the midbrain to protect mice from hyperactivity disorder
Source: EMBO J. 2025 Apr 7;44(10):2906–27. doi: 10.1038/s44318-025-00430-3 (PMC12084338; doi:10.1038/s44318-025-00430-3)
Supplement: Supplementary file 7 — Source data Fig. 4 [file 44318_2025_430_MOESM7_ESM.zip › Figure 4/Figure 4F.xlsx]

## Sheet: 4F
		Selenotfl/f			Selenotfl/f;Dat-Cre
	Dorsal	0.073256	0.081635	0.055748	0.067886	0.055326	0.042173
	Ventral	0.097051	0.104292	0.074676	0.099468	0.083415	0.07367
