# Supplementary material for: The selenocysteine-containing protein SELENOT maintains dopamine signaling in the midbrain to protect mice from hyperactivity disorder
Source: EMBO J. 2025 Apr 7;44(10):2906–27. doi: 10.1038/s44318-025-00430-3 (PMC12084338; doi:10.1038/s44318-025-00430-3)
Supplement: Supplementary file 7 — Source data Fig. 4 [file 44318_2025_430_MOESM7_ESM.zip › Figure 4/Figure 4H.xlsx]

## Sheet: 4H
SN		Selenotfl/fl			Selenotfl/fl;Dat-Cre
	TH	0.99525	1.05407	0.950676	0.73718	0.728676	0.80836
	DAT	0.841776	1.13249	1.02711	0.51908	0.394992	0.269031
VTA		Selenotfl/fl			Selenotfl/fl;Dat-Cre
	TH	0.927007	1.107	0.965993	0.764999	0.664383	0.853813
	DAT	0.989036	0.940648	1.07032	0.168935	0.178359	0.094443
