# Supplementary material for: The selenocysteine-containing protein SELENOT maintains dopamine signaling in the midbrain to protect mice from hyperactivity disorder
Source: EMBO J. 2025 Apr 7;44(10):2906–27. doi: 10.1038/s44318-025-00430-3 (PMC12084338; doi:10.1038/s44318-025-00430-3)
Supplement: Supplementary file 7 — Source data Fig. 4 [file 44318_2025_430_MOESM7_ESM.zip › Figure 4/Figure 4J.xlsx]

## Sheet: 4J
		Selenotfl/fl					Selenotfl/fl;Dat-cre
	SN	75.3333	73.3333	88	86	70.3333	55	68.6667	54.6667	79.5	72.6667
	VTA	105.333	114.667	97	91.5	80	80.6667	77.3333	91	88	72
