# Supplementary material for: The selenocysteine-containing protein SELENOT maintains dopamine signaling in the midbrain to protect mice from hyperactivity disorder
Source: EMBO J. 2025 Apr 7;44(10):2906–27. doi: 10.1038/s44318-025-00430-3 (PMC12084338; doi:10.1038/s44318-025-00430-3)
Supplement: Supplementary file 7 — Source data Fig. 4 [file 44318_2025_430_MOESM7_ESM.zip › Figure 4/Figure 4L.xlsx]

## Sheet: 4L
	Selenotfl/fl	Selenotfl/fl;Dat-cre
	1.1524	1.49883
	1.23294	1.28515
	1.0624	0.906341
	1.39331	1.11924
