# Supplementary material for: The selenocysteine-containing protein SELENOT maintains dopamine signaling in the midbrain to protect mice from hyperactivity disorder
Source: EMBO J. 2025 Apr 7;44(10):2906–27. doi: 10.1038/s44318-025-00430-3 (PMC12084338; doi:10.1038/s44318-025-00430-3)
Supplement: Supplementary file 8 — Source data Fig. 5 [file 44318_2025_430_MOESM8_ESM.zip › Figure 5/Figure 5H.xlsx]

## Sheet: 5H
	Selenotfl/fl	Selenotfl/fl;Dat-cre
	1.07335	0.803369
	1.0016	0.761194
	0.925054	0.913185
