# Supplementary material for: The selenocysteine-containing protein SELENOT maintains dopamine signaling in the midbrain to protect mice from hyperactivity disorder
Source: EMBO J. 2025 Apr 7;44(10):2906–27. doi: 10.1038/s44318-025-00430-3 (PMC12084338; doi:10.1038/s44318-025-00430-3)
Supplement: Supplementary file 9 — Source data Fig. 6 [file 44318_2025_430_MOESM9_ESM.zip]

Archive with 25 entries (25 files):
- Figure 6/Figure 6B.xlsx
- Figure 6/Figure 6C.xlsx
- Figure 6/Figure 6D.xlsx
- Figure 6/Figure 6F.xlsx
- Figure 6/Figure 6G.xlsx
- Figure 6/Figure 6H.xlsx
- Figure 6/Figure 6J.xlsx
- Figure 6/Figure 6L.xlsx
- Figure 6/Figure 6A/pMyc-SELT DAT.tif
- Figure 6/Figure 6A/pMyc-SELT SELENOT.tif
- Figure 6/Figure 6A/pMyc-SELT a┬-actin.tif
- Figure 6/Figure 6A/siSELT  a┬-actin.tif
- Figure 6/Figure 6A/siSELT DAT.tif
- Figure 6/Figure 6A/siSELT SELENOT.tif
- Figure 6/Figure6E/NURR1.tif
- Figure 6/Figure6E/pMyc-SELT NURR1.tif
- Figure 6/Figure6E/pMyc-SELT SELENOT.tif
- Figure 6/Figure6E/pMyc-SELT a┬-actin.tif
- Figure 6/Figure6E/SELENOT.tif
- Figure 6/Figure6E/a┬-actin.tif
- Figure 6/Figure6I/DAT.tif
- Figure 6/Figure6I/NURR1.tif
- Figure 6/Figure6I/a┬-actin.tif
- Figure 6/Figure6K/DAT.tif
- Figure 6/Figure6K/a┬-actin.tif
