# Supplementary material for: The selenocysteine-containing protein SELENOT maintains dopamine signaling in the midbrain to protect mice from hyperactivity disorder
Source: EMBO J. 2025 Apr 7;44(10):2906–27. doi: 10.1038/s44318-025-00430-3 (PMC12084338; doi:10.1038/s44318-025-00430-3)
Supplement: Supplementary file 9 — Source data Fig. 6 [file 44318_2025_430_MOESM9_ESM.zip › Figure 6/Figure 6B.xlsx]

## Sheet: 6B
			siCtrl			siSELT-1			siSELT-2
		SELT	1	1	1	0.35	0.12	0.45	0.25	0.07	0.33
		DAT	1	1	1	0.75	0.74	0.82	0.55	0.72	0.69
			pMyc			pMyc-SELT
		SELT	1	1	1	4.11	2.82	3.56
		DAT	1	1	1	1.44	1.37	1.34
