# Supplementary material for: The selenocysteine-containing protein SELENOT maintains dopamine signaling in the midbrain to protect mice from hyperactivity disorder
Source: EMBO J. 2025 Apr 7;44(10):2906–27. doi: 10.1038/s44318-025-00430-3 (PMC12084338; doi:10.1038/s44318-025-00430-3)
Supplement: Supplementary file 9 — Source data Fig. 6 [file 44318_2025_430_MOESM9_ESM.zip › Figure 6/Figure 6C.xlsx]

## Sheet: 6C
			siCtrl			siSELT-1			siSELT-2
		SELT	0.999684	1.00113	1	0.064334	0.046009	0.05	0.113674	0.073799	0.08
		DAT	1	1	1	0.85	0.721453	0.653323	0.735778	0.871901	0.703457
			pMyc			pMyc-SELT
		DAT	1	1	1	4.59	7.44	8.55
