# Supplementary material for: The selenocysteine-containing protein SELENOT maintains dopamine signaling in the midbrain to protect mice from hyperactivity disorder
Source: EMBO J. 2025 Apr 7;44(10):2906–27. doi: 10.1038/s44318-025-00430-3 (PMC12084338; doi:10.1038/s44318-025-00430-3)
Supplement: Supplementary file 9 — Source data Fig. 6 [file 44318_2025_430_MOESM9_ESM.zip › Figure 6/Figure 6D.xlsx]

## Sheet: 6D
			siCtrl				siNURR1-1				siNURR1-2
		NURR1	1	1	1	1	0.42	0.34	0.34	0.28	0.64	0.59	0.56	0.63
		DAT	1	1	1	1	0.6	0.56	0.74	0.25	0.49	0.78	0.6	0.65
