# Supplementary material for: The selenocysteine-containing protein SELENOT maintains dopamine signaling in the midbrain to protect mice from hyperactivity disorder
Source: EMBO J. 2025 Apr 7;44(10):2906–27. doi: 10.1038/s44318-025-00430-3 (PMC12084338; doi:10.1038/s44318-025-00430-3)
Supplement: Supplementary file 9 — Source data Fig. 6 [file 44318_2025_430_MOESM9_ESM.zip › Figure 6/Figure 6F.xlsx]

## Sheet: 6F
			siCtrl			siSELT-2
		SELT	1	1	1	0.456393	0.591374	0.517117
		NURR1	1	1	1	0.73427	0.59051	0.812168
			pMyc			pMyc-SELT
		SELT	0.999287	0.999859	1.00391	3.03236	3.15297	3.09393
		NURR1	1	1.00001	0.997962	1.32391	1.30284	1.15365
