# Supplementary material for: The selenocysteine-containing protein SELENOT maintains dopamine signaling in the midbrain to protect mice from hyperactivity disorder
Source: EMBO J. 2025 Apr 7;44(10):2906–27. doi: 10.1038/s44318-025-00430-3 (PMC12084338; doi:10.1038/s44318-025-00430-3)
Supplement: Supplementary file 9 — Source data Fig. 6 [file 44318_2025_430_MOESM9_ESM.zip › Figure 6/Figure 6G.xlsx]

## Sheet: 6G
			siCtrl			siSELT-2
		NURR1	1	1	1	0.04	0.06	0.03
		DAT	1	1	1	0.71	0.77	0.85
			pMyc				pMyc-SELT
		NURR1	1	1	1	1	1.22	1.72	2.17	1.27
