# Supplementary material for: The selenocysteine-containing protein SELENOT maintains dopamine signaling in the midbrain to protect mice from hyperactivity disorder
Source: EMBO J. 2025 Apr 7;44(10):2906–27. doi: 10.1038/s44318-025-00430-3 (PMC12084338; doi:10.1038/s44318-025-00430-3)
Supplement: Supplementary file 9 — Source data Fig. 6 [file 44318_2025_430_MOESM9_ESM.zip › Figure 6/Figure 6H.xlsx]

## Sheet: 6H
	siCtrl				siNURR1-1				pMyc-SELT				siNURR1-1+pMyc-SELT
DAT	1	1	1	1	0.72	0.71	0.53	0.8	9.99	17.95	17.5	18.04	2.84	4.06	4.54	3.5
	siCtrl				siNURR1-1				pMyc-SELT				siNURR1-1+pMyc-SELT
NURR1	1	1	1	1	0.42	0.34	0.34	0.28	1.81	1.65	1.59	1.35	0.3	0.25	0.56	0.26
