# Supplementary material for: The selenocysteine-containing protein SELENOT maintains dopamine signaling in the midbrain to protect mice from hyperactivity disorder
Source: EMBO J. 2025 Apr 7;44(10):2906–27. doi: 10.1038/s44318-025-00430-3 (PMC12084338; doi:10.1038/s44318-025-00430-3)
Supplement: Supplementary file 9 — Source data Fig. 6 [file 44318_2025_430_MOESM9_ESM.zip › Figure 6/Figure 6L.xlsx]

## Sheet: 6L
	Selenotfl/fl						Selenotfl/fl;Dat-Cre
	AAV-Ctrl			AAV-SELT			AAV-Ctrl			AAV-SELT
DAT	1	1	1	1.27	1.37	1.98	0.3	0.08	0.31	0.77	0.98	1.25
