# Supplementary material for: The selenocysteine-containing protein SELENOT maintains dopamine signaling in the midbrain to protect mice from hyperactivity disorder
Source: EMBO J. 2025 Apr 7;44(10):2906–27. doi: 10.1038/s44318-025-00430-3 (PMC12084338; doi:10.1038/s44318-025-00430-3)
Supplement: Supplementary file 10 — Source data Fig. 7 [file 44318_2025_430_MOESM10_ESM.zip]

Archive with 30 entries (30 files):
- Figure 7/Figure 7B.xlsx
- Figure 7/Figure 7C.xlsx
- Figure 7/Figure 7D.xlsx
- Figure 7/Figure 7E.xlsx
- Figure 7/Figure 7G.xlsx
- Figure 7/Figure 7H.xlsx
- Figure 7/Figure 7I.xlsx
- Figure 7/Figure 7J.xlsx
- Figure 7/Figure 7K.xlsx
- Figure 7/Figure 7M.xlsx
- Figure 7/Figure 7N.xlsx
- Figure 7/Figure7A/NC-CPA_T0.tif
- Figure 7/Figure7A/NC-CPA_T100.tif
- Figure 7/Figure7A/NC-CPA_T50.tif
- Figure 7/Figure7A/NC-CPA_T500.tif
- Figure 7/Figure7A/siSELET-CPA_T0.tif
- Figure 7/Figure7A/siSELET-CPA_T100.tif
- Figure 7/Figure7A/siSELET-CPA_T50.tif
- Figure 7/Figure7A/siSELET-CPA_T500.tif
- Figure 7/Figure7F/MYC-SELT _T0.tif
- Figure 7/Figure7F/MYC-SELT _T100.tif
- Figure 7/Figure7F/MYC-SELT _T50.tif
- Figure 7/Figure7F/MYC-SELT _T500.tif
- Figure 7/Figure7F/MYC_T0.tif
- Figure 7/Figure7F/MYC_T100.tif
- Figure 7/Figure7F/MYC_T50.tif
- Figure 7/Figure7F/MYC_T500.tif
- Figure 7/Figure7L/GCaMP_RGB_FITC.tif
- Figure 7/Figure7L/Merge_RGB.tif
- Figure 7/Figure7L/Tdomato RGB_TRITC.tif
