# Supplementary material for: The selenocysteine-containing protein SELENOT maintains dopamine signaling in the midbrain to protect mice from hyperactivity disorder
Source: EMBO J. 2025 Apr 7;44(10):2906–27. doi: 10.1038/s44318-025-00430-3 (PMC12084338; doi:10.1038/s44318-025-00430-3)
Supplement: Supplementary file 10 — Source data Fig. 7 [file 44318_2025_430_MOESM10_ESM.zip › Figure 7/Figure 7B.xlsx]

## Sheet: 7B
		siCtrl	siSELT-2
		842.951	405.784
		458.773	549.736
		882.238	450.441
		1101.06	506.831
		533.846	809.396
		582.425	462.889
		960.753	433.132
		654.922	488.917
		576.771	671.735
		566.165	276.702
		567.182	532.33
		987.017	441.627
		296.32	717.176
		316.407	352.54
		1286.64	568.716
		1118.28	347.625
		800.754	1257.63
		1415.98	1238.59
		724.366	858.128
		646.956	1041.07
		1833.42	1030.01
		1516.81	874.949
		1302.97	860.808
		1339.87	1003.83
		1795.49	774.217
		1789.25	1213.66
		1534.81	836.354
			1070.32
			1225.83
			1173.58
