# Supplementary material for: The selenocysteine-containing protein SELENOT maintains dopamine signaling in the midbrain to protect mice from hyperactivity disorder
Source: EMBO J. 2025 Apr 7;44(10):2906–27. doi: 10.1038/s44318-025-00430-3 (PMC12084338; doi:10.1038/s44318-025-00430-3)
Supplement: Supplementary file 10 — Source data Fig. 7 [file 44318_2025_430_MOESM10_ESM.zip › Figure 7/Figure 7E.xlsx]

## Sheet: 7E
		siCtrl	siSELT-2
		0.466106	0.950568
		0.598779	1.19001
		0.864596	1.25252
		0.6654	0.670223
		1.37664	0.841464
		0.850871	0.893723
		0.58372	1.62325
		1.51836	1.13448
		1.33736	1.54969
		1.83338	1.58162
		0.815862	1.30354
		1.38314	0.942148
		0.705796	1.38669
