# Supplementary material for: The selenocysteine-containing protein SELENOT maintains dopamine signaling in the midbrain to protect mice from hyperactivity disorder
Source: EMBO J. 2025 Apr 7;44(10):2906–27. doi: 10.1038/s44318-025-00430-3 (PMC12084338; doi:10.1038/s44318-025-00430-3)
Supplement: Supplementary file 10 — Source data Fig. 7 [file 44318_2025_430_MOESM10_ESM.zip › Figure 7/Figure 7G.xlsx]

## Sheet: 7G
		pMyc	pMyc-SELT
		1230.24	1531.35
		966.958	2204.99
		828.507	1786.67
		601.591	1051.13
		803.288	681.449
		1972.22	851.644
		1046.43	973.245
		689.837	754.767
		1390.58	643.136
		507.753	565.177
		738.969	839.555
		593.564	558.789
		677.814	701.757
		393.247	1718.6
		551.93	1377.08
		707.612	1647.36
		659.718	1359.55
		581.724	853.86
		835.745	622.27
		1269.92	835.086
		560.238	815.27
		739.87	574.05
		628.908	748.085
		783.46	712.445
		984.891	749.03
		694.013	960.843
		665.694
		631.15
		532.015
		511.306
		552.063
		624.661
		540.422
		813.754
		575.379
		652.372
