# Supplementary material for: The selenocysteine-containing protein SELENOT maintains dopamine signaling in the midbrain to protect mice from hyperactivity disorder
Source: EMBO J. 2025 Apr 7;44(10):2906–27. doi: 10.1038/s44318-025-00430-3 (PMC12084338; doi:10.1038/s44318-025-00430-3)
Supplement: Supplementary file 10 — Source data Fig. 7 [file 44318_2025_430_MOESM10_ESM.zip › Figure 7/Figure 7I.xlsx]

## Sheet: 7I
	0h					8h					24h
DAT	1.00336	1.00262	0.997757	0.996588	1.00187	1.52513	1.64698	1.86077	1.59968	2.64642	1.71508	1.73582	2.61188	2.78715	2.70719
	0h					8h					24h
NURR1	0.998024	0.996867	1.00059	0.996588	1.00125	1.7118	1.2052	1.75843	1.59968	2.00123	3.02198	2.19666	1.9292	2.78715	1.72136
