# Supplementary material for: The selenocysteine-containing protein SELENOT maintains dopamine signaling in the midbrain to protect mice from hyperactivity disorder
Source: EMBO J. 2025 Apr 7;44(10):2906–27. doi: 10.1038/s44318-025-00430-3 (PMC12084338; doi:10.1038/s44318-025-00430-3)
Supplement: Supplementary file 10 — Source data Fig. 7 [file 44318_2025_430_MOESM10_ESM.zip › Figure 7/Figure 7J.xlsx]

## Sheet: 7J
	0μM					10μM					20μM					50μM
DAT	1	1	1	1	1	0.82	0.85	1.49	0.79	1.17	1.33	1.33	1.35	1.13	1.16	1.86	2.51	1.74	2.61	2.34
	0μM					10μM					20μM					50μM
NURR1	1	1	1	1	1	0.86	1.56	0.84	1.73	0.86	1.39	1.38	1.72	1.61	1.39	2.66	2.42	3.92	2.58	2.66
