# Supplementary material for: The selenocysteine-containing protein SELENOT maintains dopamine signaling in the midbrain to protect mice from hyperactivity disorder
Source: EMBO J. 2025 Apr 7;44(10):2906–27. doi: 10.1038/s44318-025-00430-3 (PMC12084338; doi:10.1038/s44318-025-00430-3)
Supplement: Supplementary file 10 — Source data Fig. 7 [file 44318_2025_430_MOESM10_ESM.zip › Figure 7/Figure 7K.xlsx]

## Sheet: 7K
	siCtrl+DMSO				siSELT-2+DMSO				siCtrl+CPA 50 μM				siSELT-2+CPA 50 μM
SELT	1	1	1	1	0.08	0.09	0.08	0.1	1.39	1.71	1.39	1.78	0.2	0.21	0.2	0.22
DAT	1	1	1	1	0.55	0.62	0.56	0.48	1.4	1.52	1.4	1.54	0.67	0.83	0.59	0.97
NURR1	1	1	1	1	0.73	0.74	0.42	0.46	2.92	3.23	1.71	2.12	1.8	2.51	1.03	1.72
