# Supplementary material for: The selenocysteine-containing protein SELENOT maintains dopamine signaling in the midbrain to protect mice from hyperactivity disorder
Source: EMBO J. 2025 Apr 7;44(10):2906–27. doi: 10.1038/s44318-025-00430-3 (PMC12084338; doi:10.1038/s44318-025-00430-3)
Supplement: Supplementary file 11 — Source data Fig. 8 [file 44318_2025_430_MOESM11_ESM.zip]

Archive with 19 entries (19 files):
- Figure 8/Figure 8F.xlsx
- Figure 8/Figure 8H.xlsx
- Figure 8/Figure 8J.xlsx
- Figure 8/Figure 8L.xlsx
- Figure 8/Figure 8N.xlsx
- Figure 8/Figure8E/IP3R1.tif
- Figure 8/Figure8E/Myc.tif
- Figure 8/Figure8E/RYR2.tif
- Figure 8/Figure8E/SERCA2.tif
- Figure 8/Figure8G/Myc.tif
- Figure 8/Figure8G/SERCA2.tif
- Figure 8/Figure8I/IP3R1.tif
- Figure 8/Figure8I/Myc.tif
- Figure 8/Figure8K/selt u49c-4 reconstructed.tif
- Figure 8/Figure8K/selt u49c-4 reconstructedc1.tif
- Figure 8/Figure8K/selt u49c-4 reconstructedc2.tif
- Figure 8/Figure8M/selt wt constructed.tif
- Figure 8/Figure8M/selt wt constructedc1.tif
- Figure 8/Figure8M/selt wt constructedc2.tif
