# Supplementary material for: The selenocysteine-containing protein SELENOT maintains dopamine signaling in the midbrain to protect mice from hyperactivity disorder
Source: EMBO J. 2025 Apr 7;44(10):2906–27. doi: 10.1038/s44318-025-00430-3 (PMC12084338; doi:10.1038/s44318-025-00430-3)
Supplement: Supplementary file 11 — Source data Fig. 8 [file 44318_2025_430_MOESM11_ESM.zip › Figure 8/Figure 8F.xlsx]

## Sheet: 8F
			IgG			Myc-SELTU49C
		SERCA2	0.01	0.02	0.01	1.15	0.98	2.19
		IP3R1	0.3	0.53	0.25	1.02	0.6	2.01
		RYR2	0.03	0.02	0.09	0.07	0.02	0.08
