# Supplementary material for: The selenocysteine-containing protein SELENOT maintains dopamine signaling in the midbrain to protect mice from hyperactivity disorder
Source: EMBO J. 2025 Apr 7;44(10):2906–27. doi: 10.1038/s44318-025-00430-3 (PMC12084338; doi:10.1038/s44318-025-00430-3)
Supplement: Supplementary file 11 — Source data Fig. 8 [file 44318_2025_430_MOESM11_ESM.zip › Figure 8/Figure 8H.xlsx]

## Sheet: 8H
		IgG	SERCA2
		0.050807	2.6233
		0.02846	2.27388
		0.03725	0.726795
