# Supplementary material for: The selenocysteine-containing protein SELENOT maintains dopamine signaling in the midbrain to protect mice from hyperactivity disorder
Source: EMBO J. 2025 Apr 7;44(10):2906–27. doi: 10.1038/s44318-025-00430-3 (PMC12084338; doi:10.1038/s44318-025-00430-3)
Supplement: Supplementary file 11 — Source data Fig. 8 [file 44318_2025_430_MOESM11_ESM.zip › Figure 8/Figure 8L.xlsx]

## Sheet: 8L
				Person's cofficient
				0.8678
				0.8348
				0.6558
				0.5988
				0.78932
				0.74412
